# Supplementary material for: Functional and Phylogenetic Characterization of Bacteria in Bovine Rumen Using Fractionation of Ruminal Fluid
Source: Front Microbiol. 2022 Mar 25;13:813002. doi: 10.3389/fmicb.2022.813002 (PMC8992543; doi:10.3389/fmicb.2022.813002)
Supplement: Supplementary file 2 [file Table_1.xlsx]

## Sheet: Hoja1
Table S1. Number of reads in each sample after the removal of reads from Bos taurus and Homo sapiens
Samples	State of feeding	Breed	Fraction	Number of raw reads	Number of reads after cleaning	% decrease
HOL0H5%	Fasting	Holstein	0.05	13004752	12486766	0.0398305
HOL1H5%	Post_feeding	Holstein	0.05	11821329	11216693	0.0511479
HOL1HT	Post_feeding	Holstein	Total	11133500	10478184	0.0588598
BONB0H5%	Fasting	BON	0.05	13115538	12569914	0.0416013
BONB1H5%	Post_feeding	BON	0.05	13537606	13000864	0.0396482
BONB0HT	Fasting	BON	Total	11636790	10278167	0.116752
