# Supplementary material for: Functional and Phylogenetic Characterization of Bacteria in Bovine Rumen Using Fractionation of Ruminal Fluid
Source: Front Microbiol. 2022 Mar 25;13:813002. doi: 10.3389/fmicb.2022.813002 (PMC8992543; doi:10.3389/fmicb.2022.813002)
Supplement: Supplementary file 3 [file Table_2.xlsx]

## Sheet: Hoja1
Table S2. Assembly statistics for the Bon and Holstein co-assembled samples and the assembly of individual samples using Megahit.
	co-assembly		Individual assembly
	co-assembly BON	co-assembly HOLSTEIN	Bon-B-5%-fasting	Bon-B-5%-post feeding	Bon-B-Total-fasting	Holstein-5%-fasting	Holstein-5%-post-feeding	Holstein-Total-post-feeding
# of contigs	75695	97141	121995	124754	33646	139013	107547	100956
Total bp	170068637	252214492	122772954	127082590	24498303	165872999	130831021	105074205
Minimum contig length	1000	1000	1000	1000	1000	1000	1000	1000
Maximum contig length	339899	420784	424265	252500	22762	332482	405051	149675
L50	2247	2596	1006	1018	728	1193	1216	1040
N50	2342	3052	972	994	678	1305	1331	1062
