# Supplementary material for: Functional and Phylogenetic Characterization of Bacteria in Bovine Rumen Using Fractionation of Ruminal Fluid
Source: Front Microbiol. 2022 Mar 25;13:813002. doi: 10.3389/fmicb.2022.813002 (PMC8992543; doi:10.3389/fmicb.2022.813002)
Supplement: Supplementary file 4 [file Table_3.xlsx]

## Sheet: Hoja1
Table S3. Binning program, taxonomic classification and MAGs statistics, including completeness and contamination, as established by MiGA. Completeness, contamination values generated by CheckM and ANVI’O, quality of the MAGs according to linye et al, 2020 and RPKM values.												reads per kb of the genome per million of sequences (RPKM)
		MIGA Statistics			ANVIO statistics		Check M Statistics					Bon-B			Holstein													MiGA Classification																		Anvio classification
Code	Binning-program	Completeness	Contamination	quality	Completeness	Redundancy	Completeness	Contamination	Strain heterogeneity	Quality		Fasting-5%	post-feeding-5%	Total	Fasting-5%	Post-feeding-5%	Total		predicted proteins	Average length (aa)	Coding density%)	No of contigs	N50	total length	Longest sequence	G+C content		Close relative genome	AAI%	NCBI Prok	% AAI	domain	p value	phylum	p value	class	pvalue	order	p value	family	pvalue	genus	ribosomal RNA	confidence %	length (bp)	Total single copy genes	Supporting scgs	GTDB clasification
MAG-R025	Max bin 2	84.9	0.9	80.4	88.73	4.22	83.2	1.28	50	76.8		0.42	0.66	0.16	88.53	68.56	5.65		1324	268.244	90.81	116	19572	1173244	131502	37.13		Caenispirillum salinarum AK4 GCA 000315795T	40.02			Bacteria	0*****	Proteobacteria	0.00916	Alphaproteobacteria	0.297						Alphaproteobacteria	80	1499	18	5	Bacteria/Proteobacteria/Alphaproteobacteria/Rs-D84/Rs-D84/Rs-D84/Rs_sp900321105
MAG-R003	Dastool	85.8	5.7	57.3	87.32	4.22	84.62	5.04	77.78	59.42		0.2	0.47	0.08	92.73	69.49	5.01		1107	283.356	90.66	100	18578	1037916	51140	37.57		Caenispirillum salinarum AK4 GCA 000315795T	39.38			Bacteria	0*****	Proteobacteria	0.0121	Alphaproteobacteria	0.307						Alphaproteobacteria	80	1499	18	5	Bacteria/Proteobacteria/Alphaproteobacteria/Rs-D84/Rs-D84/Rs-D84/Rs_sp900321105
MAG-R038	Metabat2	83	0.9	78.5	88.73	2.8	79.12	0.18	100	78.22		0.17	0.43	0.04	99.7	73.01	3.4		808	287.792	90.66	64	19572	769455	51205	37.35		Caenispirillum salinarum AK4 GCA 000315795T	40.25			Bacteria	0*****	Proteobacteria	0.00723	Alphaproteobacteria	0.289						Alphaproteobacteria	80	1499	18	5	Bacteria/Proteobacteria/Alphaproteobacteria/Rs-D84/Rs-D84/Rs-D84/Rs_sp900321105
MAG-R012	Dastool	83	0.9	78.5	88.73	2.8	79.12	0.18	100	78.22		0.07	0.18	0.02	41.84	30.64	1.42		808	287.792	90.66	64	19527	769455	51205	37.35		Caenispirillum salinarum AK4 GCA 000315795T	40.25			Bacteria	0*****	proteobacteria	0.00723	Alphaproteobacteria	0.289						Alphaproteobacteria	80	1499	18	5	Bacteria/Proteobacteria/Alphaproteobacteria/Rs-D84/Rs-D84/Rs-D84/Rs_sp900321105
MAG-R034	Metabat2	92.5	0.9	88	98.59	2.81	85	0	0	85		0.07	0.15	0.08	9.51	23.45	2.21		1571	371.798	94.73	41	77179	1786051	154615	53.17		Rikenella microfusus DSM 15922 GCA 000427365T	47.56			Bacteria	0*****	Bacterioidetes	0.000951	Bacterioidea	0.00292						Bacterioidales	99	1521	21	20	Bacteria/Bacteroidota/Bacteroidia/Bacteroidales/UBA932/RC9/RC9 sp900319375
MAG-R022	Max bin 2	94.3	1.9	84.4	98.59	4.22	90.95	1.21	0	84.9		0.33	0.88	0.36	9.91	22.01	2.64		2286	343.177	91.11	117	73156	2583010	154615	52.11		Rikenella microfusus GCA 900455755	47.57			Bacteria	0*****	Bacterioidetes	0.00095	Bacterioidea	0.000265	Bacteriodales	0.497				Bacteriodales	96		21	20	Bacteria/Bacteroidota/Bacteroidia/Bacteroidales/UBA932/URC9/RC9 sp900319375
MAG-R037	Metabat2	94.3	0.9	89.9	98.59	1.4	88.57	0.24	0	87.37		0.07	0.15	0.08	9.51	23.45	2.21		1590	369.442	94.67	37	147207	1861367	251363	53.8		Rikenella microfusus DSM 15922 GCA 000427365	47.57			Bacteria	0*****	Bacterioidetes	0.000951	Bacteroidea	0.00292						Not detected			21	20	Bacteria/Bacteroidota/Bacteroidea/Bacteroidales/UBA932/RC9/RC9 sp900319375
MAG-R027	Max bin 2	94.3	0.9	89.8	98.59	1.4	90.95	0.24	0	89.75		0.18	0.26	0.19	10.34	24.77	2.64		1954	356.25	93.41	78	100999	2235469	251363	52.48		Rikenella microfusus DSM 15922 GCA 000427365T (47.57% AAI).	47.57			Bacteria	0*****	Bacterioidetes	0.000951	Bacterioidea	0.00292						clostridiales	99	1490	21	20	Bacteria/Bacteroidota/Bacteroidea/Bacteroidales/UBA932/RC9/RC9 sp900319375
MAG-R0115	concoct- Anvio	91.5	2.8	77.5	98.59	1.41	90.71	1.67	75	82.36		0.09	0.17	0.11	9.85	23.94	2.45		2039	348.527	94.11	134	146589	2265356	244260	52.35				Bacteroidales bacterium CF NZ CP006772	50.18	Bacteria	0*****	Bacteriodetes	0.000799	Bacterioidea	0.0017	Bacteridales	0.3				Aestuarispira	87	1500	21	20	Bacteria/Bacteroidota/Bacteroidea/Bacteroidales/UBA932/RC9/RC9 sp900319375
MAG-R005	Dastool	92.5	0.9	88	98.59	2.81	85	0	0	85		0.07	0.15	0.08	9.51	23.45	2.21		1517	371.798	94.73	41	77179	1786051	154615	53.17		Millionella massiliensis GCA 900104655T	47.59			Bacteria	0*****	Bacteriodetes	0.000951	Bacterioidea	0.00292						Bacteridales	99	1522	21	20	Bacteria/Bacteroidota/Bacteroidea/Bacteroidales/UBA932/RC9/RC9 sp900319375
MAG-R011	Dastool	94.3	0.9	89.9	98.59	1.4	88.57	0.24	0	87.37		0.05	0.14	0.04	9.61	23.8	2.24		1590	369.442	94.67	37	147207	1861367	251363	53.05		Millionella massiliensis GCA 900104655	47.6			Bacteria	0*****	Bacteriodetes	0.000951	Bacterioidea	0.00292						Not detected			21	20	Bacteria/Bacteroidota/Bacteroidea/Bacteroidales/UBA932/RC9/RC9 sp900319375
MAG-R008	Dastool	67	4.7	43.5	50.7	0	77.74	4.89	0	53.29		0.12	0.14	0.15	2.89	3.77	2.28		2042	283.553	93.37	504	5221	1860201	31718	46.61		Bacteroides koreensis GCA 007341375T	47.48			Bacteria	0*****	Bacteriodetes	0.000948	Bacterioidea	0.00324						Not detected			22	0	Bacteria/Bacteroidota/Bacteroidia/ Bacteroidales/
MAG-R031-2	concoct- Anvio	96.2	1.9	86.7	98.59	1.41	98.12	3.23	0	81.97		0.08	0.1	0.12	2.64	3.68	2.34		3192	341.144	92.87	168	95341	3517274	388259	46.3				Bacteroides ovatus NZ CP046397	47.07	Bacteria	0*****	Bacterioidetes	0.00982	Bacterioidea	0.004						Not detected			22	8	Bacteria/Bacteroidota/Bacteroidia/ Bacteroidales/F082/F082/F082 sp900315175
MAG-R032	Max Bin 2	67	4.7	43.5	77.46	7.04	77.74	4.89	0	53.29		0.12	0.14	0.15	2.89	3.77	2.28		2042	283.553	93.37	504	5221	1860201	31718	46.61		Bacteroides koreensis GCA 007341375T	47.48	Bacteriodetes Koreensis	47.48	Bacteria	0*****	Bacterioidetes	0.000948	Bacterioidea	0.00324						Not detected			13	5	Bacteria/Bacteroidota/Bacteroidia/ Bacteroidales/F082/F082
MAG-R036	Metabat2	96.2	1.9	86.7	90.14	0	90.45	0.56	0	87.65		0.07	0.12	0.02	19.52	20.62	2.02		1028	348.392	89.92	14	144007	1194765	332482	32.46		Christensenella minuta GCA 001571425T	40.78			Bacteria	0*****	Firmicutes	0.00418	Clostridia	0.072						Not detected			1	1	Bacteria/Firmicutes/Clostridia/4C28d-15/UBA1242/UBA5893 sp002431905
MAG-R045	Dastool	95.3	0.9	90.8	90.14	0	76.65	0.43	50	74.5									948	344.175	90.91	19	110352	1076649	200574	34.06		Christensenella minuta GCA 001571425T	40.96			Bacteria	0*****	Firmicutes	0.00348	Clostridia	0.2						Clostridiales	94	1338	1	1	Bacteria/Firmicutes/Clostridia/4C28d-15/UBA1242/UBA5893 sp002431905
MAG-R039	Metabat2	96.2	1.9	86.7	90.14	0	92.7	0.56	0	89.9		0.06	0.11	0.01	19.55	20.66	2.03		1058	356.89	90.16	15	287055	1256320	405051	32.47		Christensenella minuta GCA 001571425T	40.78			Bacteria	0*****	Firmicutes	0.00418	Clostridia	0.272						Not detected			1	1	Bacteria/Firmicutes/Clostridia/4C28d-15/UBA1242/UBA5893 sp002431905
MAG-R020	Max bin 2	97.2	6.6	64.2	91.54	1.4	93.82	7.3	0	57.32		0.38	1.64	0.13	26.23	26.01	4.4		2012	285.984	89.73	136	77357	1923658	332482	33.27		Christensenella minuta GCA 001652705T	40.86			Bacteria	5e-06	Firmicutes	0.00381	Clostridia	0.2						Acholeoplasma	97	1518	1	1	Bacteria/Firmicutes/Clostridia/4C28d-15/UBA1242/UBA5893 sp002431905
MAG-R023	Max bin 2	96.2	0.9	91.7	90.14	0	81.9	0.4	0	79.9		0.08	0.1	0.06	6.49	6.45	0.47		999	366.026	90.94	19	107497	1206167	167379	34.19		Thermobrachium celere DSM 8682 GCA 000430995	40.94			Bacteria	0*****	Firmicutes	0.000348	Clostridia	0.266						Not detected			11	11	-------------
MAG-R006	Dastool	96.2	0.9	91.7	90.14	0	81.9	0.4	0	79.9		0.08	0.1	0.06	6.49	6.45	0.47		999	366.036	90.9476	19	107497	1206167	167379	34.19		Thermobrachium celere DSM 8682 GCA 000430995T	40.94			Bacteria	0*****	Firmicutes	0.00348	Clostridia	0.266						Not detected			11	11	-------------
MAG-R028	Max bin 2	96.2	0.9	91.7	90.14	1.4	81.29	0.43	50	79.14		0.09	0.11	0.05	6.72	6.7	0.6		1009	365.135	91.35	30	97539	1209904	200574	34.18		Christensenella minuta GCA 001571425	40.95			Bacteria	0*****	Firmicutes	0.00348	Clostridia	0.26						clostridiales	94	1338	12	12	-------------
MAG-R041	Metabat2	95.3	0.9	90.8	87.32	1.4	76.65	0.43	50	74.5		0.07	0.09	0.04	6.38	6.34	0.44		948	344.175	90.95	19	110352	1076648	200574	34.06		Christensenella minuta GCA 001571425T	40.96			Bacteria	0*****	Firmicutes	0.00348	Clostridia	0.26						Clostridisles	97	1338	12	12	--------------
MAG-R033	Metabat2	85.8	2.8	71.8	87.32	4.22	76.58	1.21	100	70.53		4.34	4.12	0.62	0.02	0.03	0		850	315.578	90.84	62	19449	885806	49060	34.06		Christensenella minuta GCA 001571425T	41.39			Bacteria	0*****	Firmicutes	0.00251	Clostridia	0.254						Not detected			0	0	-----------------
MAG-R002	Dastool	85.8	2.8	71.8	87.32	4.22	76.58	1.21	100	70.53		4.34	4.12	0.62	0.02	0.03	0		850	315.577	90.84	62	19449	885806	49060	34.06		Christensenella minuta GCA 001571425T	41.39			Bacteria	0*****	Firmicutes	0.00251	Clostridia	0.254						Not detected			0	0	-----------------
MAG-R018	Dastool	83	1.9	73.5	83.09	2.81	60.51	0	0	60.51		4.35	4.07	0.62	0.02	0.03	0		777	322.07	90.94	48	32917	825530	64773	34.31		Caloramator australicus RC3 GCA 000297115T	41.07			Bacteria	0*****	Firmicutes	0.00319	Clostridia	0.263						Not detected			0	0	----------------
MAG-R001	DasTool	95.3	1.9	85.8	92.96	1.4	98.67	0	0	98.67		8.63	7.95	1.15	0.21	0.21	0.05		1544	342.398	93.82	47	56483	1690413	144288	31.48		Turicibacter sanguinis NZ CP053187T	43.76			Bacteria	0*****	Firmicutes	0.00114	Erysipelotrichia	0.127						Firmicutes	88	851	11	7	Bacteria/Firmicutes/Bacilli/ML615J-28/CAG-698/Tener-01/Tener-01 sp001604495
MAG-R079	concoct- Anvio	95.3	1.9	85.8	92.96	2.82	100	2.78	100	86.1		8.6	7.83	1.15	0.23	0.22	0.05		1556	327.97	93.68	173	16910	1634075	67572	31.36				Staphylococcus aureus NZ LT992461	42.83	Bacteria	0*****	Firmicutes	0.00128	Bacilli	0.194						Not detected			11	7	Bacteria/Firmicutes/Bacilli/ML615J-28/CAG-698/Tener-01/Tener-01 sp001604495
MAG-R043	Metabat2	96.2	2.8	82.2	91.54	1.4	98.67	2.67	50	85.32		8.56	8.04	1.07	0.23	0.22	0.05		1921	308.854	90.92	52	63189	1957657	176920	31.64		Turicibacter sanguinis NZ CP053187T	43.79			Bacteria	0*****	Firmicutes	0.00114	Erysipelotrichia	0.127						Firmicutes	90	819	11	7	Bacteria/Firmicutes/Bacilli/ML615J-28/CAG-698/Tener-01/Tener-01 sp001604495
MAG-R017	Dastool	96.2	2.8	82.2	91.54	1.4	98.67	2.67	50	85.32		8.56	8.04	1.07	0.23	0.22	0.05		1921	308.854	90.92	52	63189	1957657	176920	31.64		Turicibacter sanguinis NZ CP053187T	43.58			Bacteria	0*****	Firmicutes	0.0014	Erysipelotrichia	0.127						Firmicutes	90	819	11	7	Bacteria/Firmicutes/Bacilli/ML615J-28/CAG-698/Tener-01/Tener-01 sp001604495
MAG-R004	Dastool	91.5	2.8	77.5	87.32	4.22	84.27	6.18	16.67	53.37		0.25	0.33	0.05	12.85	17.23	1.21		949	331.231	93.54	40	109112	1008093	256234	35.73		Caldanaerobacter subterraneus subsp. pacificus DSM 12653 GCA 000156275T	39.66			Bacteria	0*****	Firmicutes	0.0166	Clostridia	0.321						Clostridiales	95	1509	0	0	-------------
MAG-R021	Max bin 2	91.5	2.8	77.5	87.22	4.22	84.27	6.18	16.67	53.37		0.25	0.33	0.05	12.85	17.23	1.21		949	331.231	93.54	40	109112	1008093	256234	35.73		Caldanaerobacter subterraneus subsp. pacificus DSM 12653 GCA 000156275T	39.66			Bacteria	0*****	Firmicutes	0.0166	Clostridia	0.321						Clostridisles	95	1509	0	0	-------------
MAG-R029	Max bin 2	91.5	3.8	72.5	87.32	7.04	84.27	3.37	75	67.42		0.26	0.34	0.08	12.99	17.7	1.22		834	337.457	94.03	16	136164	897873	187983	35.92		Caldanaerobacter subterraneus subsp. pacificus DSM 12653 GCA 000156275	39.62			Bacteria	0*****	Firmicutes	0.0166	Clostridia	0.321						Not detected			0	0	-------------
MAG-R013	Dastool	91.5	3.8	72.5	87.32	7.04	84.27	3.37	75	67.42		0.26	0.34	0.08	12.99	17.7	1.22		834	337.458	94.03	16	136164	897983	187983	35.92		Caldanaerobacter subterraneus subsp. pacificus DSM 12653 GCA 000156275T	39.62			Bacteria	0*****	Firmicutes	0.01	Clostridia	0.321						Not detected			0	0	--------------
MAG-R050	concoct- Anvio	98.1	2.8	84.1	92.96	4.23	96.61	1.71	0	88.06		1,24	1,24	0,03	3.24	2,36	1.01		2019	334.617	90.71	95	39602	2333943	176767	57.89				Christensenella sp. Marseille P3954 NZ	45.18	Bacteria	0*****	Firmicutes	0.00115	Clostridia	0.0385						Clostridiales	96	700	20	10	Bacteria/Firmicutes/Clostridia/Christensenellales/cag-138/UBA3792/UBA3792 sp900318745
MAG-R007	Dastool	93.4	13.2	27.4	92.95	16.9	84.13	6.19	4.55	53.18		0.02	0.02	0.07	4.44	2.18	1.02		2323	300.245	91.88	385	14288	2277132	79333	59.06		Christensenella minuta NZ CP029256				Bacteria	0*****	Firmicutes	0.00109	Clostridia	0.0689						Not detected			20	10	Bacteria/Firmicutes/Clostridia/Christensenellales/cag-138/UBA3792/UBA3792 sp900318745
MAG-R019	Max bin 2	93.4	13.2	27.4	92.95	16.9	84.13	6.19	4.55	53.18		0.02	0.02	0.07	4.44	2.18	1.02		2323	300.245	91.88	385	14288	2277132	79333	59.06		Christensenella minuta NZ CP029256	44.59			Bacteria	0*****	Firmicutes	0.00115	Clostridia	0.0689						Not detected			20	10	Bacteria/Firmicutes/Clostridia/Christensenellales/cag-138/UBA3792/UBA3792 sp900318745
MAG-R009	Dastool	91.5	1.9	82	94.36	2.81	92.96	1.61	50	84.91		0.05	0.07	0.04	4	3.95	0.53		1741	288.653	90.74	155	15399	1661308	45985	45.98		Telmatospirillum siberiense GCA 002845745T	43.94			Bacteria	0*****	Proteobacteria	0.00112	Alphaproteobacteria	0.009						Not detected			20	18	Bacteria/Proteobacteria/Alphaproteobacteria/RF32/CAG-239/UBA2931/UBA2931 sp002361365
MAG-R035	Metabat2	91.5	1.9	82	94.36	2.81	92.96	1.61	50	84.91		0.05	0.07	0.04	4	3.95	0.53		1741	288.653	90.74	155	15399	1661308	45985	43.48		Telmatospirillum siberiense GCA 002845745	44.18			Bacteria	0*****	Proteobacteria	0.00112	Alphaproteobacteria	0.09						Not detected			20	18	Bacteria/Proteobacteria/Alphaproteobacteria/RF32/CAG-239/UBA2931/UBA2931 sp002361365
MAG-R024	Max bin 2	74.5	2.8	60.5	70.42	9.8	88.61	3.15	33.33	72.86		0.05	0.07	0.04	3.86	3.8	0.52		1988	279.895	90.56	279	10267	1843142	45985	43.84		Telmatospirillum siberiense GCA 002845745T	43.36			Bacteria	0*****	Proteobacteria	0.00122	Alphaproteobacteria	0.161						Not detected			13	13	Bacteria/Proteobacteria/Alphaproteobacteria/RF32/CAG-239/UBA2931/UBA2931 sp002361365
MAG-R073	concoct- Anvio	98.1	0.9	93.8	94.37	5.63	94.62	0	0	94.62		0.03	0.05	0.01	3.97	3.91	0.5		1949	311.688	90.87	71	65374	2005265	167037	43.37				Enterobacter hormaechei NZ CP041054	44.47	Bacteria	0*****	Proteobacteria	0.00109	Gammaproteobacteria	0.0747						Not detected			20	18	Bacteria/Proteobacteria/Alphaproteobacteria/RF32/CAG-239/UBA2931/UBA2931 sp002361365
MAG-R014	Max bin 2	83	4.7	59.5	90.14	7.04	82.23	3.23	0	66.08		0.05	0.07	0.05	3.56	3.79	0.55		2332	254.628	90.54	554	5030	1967324	30324	43.53		Telmatospirillum siberiense GCA 002845745T (44.31% AAI)				bacteria	0*****	Proteobacteria	0.0011	Alphaproteobacteria	0.00808						Not detected			16	14	Bacteria/Proteobacteria/Alphaproteobacteria/RF32/CAG-239/UBA2931/UBA2931 sp002361365
MAG-R030	Dastool	83	4.7	59.5	90.14	7.04	82.23	3.23	0	66.08		0.05	0.07	0.05	3.55	3.77	0.55		2332	254.626	90.54	554	5030	1976324	30368	43.5		Telmatospirillum siberiense GCA 002845745	44.31			Bacteria	0*****	Proteobacteria	0.0011	Alphaproteobacteria	0.0808						Not detected			16	14	Bacteria/Proteobacteria/Alphaproteobacteria/RF32/CAG-239/UBA2931/UBA2931 sp002361365
MAG-R040	Metabat2	83	1.9	75.5	80.28	4.22	79.48	1.14	100	73.78		0.14	0.16	0.15	1.45	5.82	1.77		1794	320.294	94.02	113	26492	1833348	77294	51.32		Sphaerochaeta halotolerans GCA003429665	50.11			Bacteria	0*****	Spirochaetes	0.000799	Spirochaetia	0.00177	Spirochaetales	0.333				Not detected			13	6	Bacteria/Spirochaetota/Spirochaetia/Spirochaetales/Sphaerochaetaceae/UBA9732/UBA9732 sp 900321635
MAG-R016	Dastool	83	1.9	73.5	80.28	4.22	79.48	1.14	100	73.78		0.14	0.16	0.15	1.45	5.82	1.77		1794	320.294	94.02	113	26492	1833348	77294	51.32		Sphaerochaeta halotolerans GCA 003429665T	50.11			Bacteria	0*****	Spirochaetes	0.000799	Spirochaetia	0.00177	Spirochaetales					Not detected			13	6	Bacteria/Spirochaetota/Spirochaetia/Spirochaetales/Sphaerochaetaceae/UBA9732/UBA9732 sp 900321635
MAG-R015	Dastool	79.2	4.7	55.7	78.87	7.04	69.09	2.15	50	58.34		0.02	0.03	0.01	3.55	4.07	0.32		759	328.495	93.38	85	11967	800948	53948	36.29		Clostridium thermopalmarium DSM 5974 GCA 002995795T	40.01			Bacteria	0*****	Firmicutes	0.00916	Clostridia	0.297						Not detected			0	0	------------------
MAG-R044	Max bin 2	91.5	4.7	68	94.36	8.45	96.14	5.21	39.29	70.09		0.16	0.14	1.28	2.26	2.26	12.64		4922	311.434	90.28	561	21822	5093283	149675	48.66		Prevotella ruminicola GCA 900108375T	73.96			Bacteria	0*****	Bacterioidetes	0.000145	Bacteroidea	0.000581	Bacteridales	0.00195	Prevotellaceae	0.00844		Ruminoccaceae	100		19	10	Bacteria/Bacteroidota/Bacteroidia/Bacteroidaceae/Prevotella
MAG-R042	Metabat2	71.7	3.8	52.7	78.87	2.81	79.95	5	57.89	54.95		0.18	0.21	0.07	2.72	6.55	0.91		1666	344.976	95.94	191	12527	1797004	46774	55.41		Rikenella microfusus DSM 15922 GCA 000427365T	47.5			Bacteria	0*****	Bacteroidetes	0.000951	Bacteroidea	0.00292						Not detected			15	6	Bacteria/Bacteroidota/Bacteroidia/Bacteroidaceae/UBA932/RC9/RC9 sp900317065
MAG-R062	concoct- Anvio	84	3.8	65	88.63	2.88	84.27	5.42	20	57.17		0.18	0.21	0.03	8.34	10.65	2.55		1386	272.974	92.13	113	16509	1231950	46828	27.14				Bacillus sp. LM 4 2 NZ CP011101	43.11	Bacteria	0*****	Firmicutes	0.00124	Bacilli	0.175						Not detected			5	4	Bacteria/Firmicutes/Bacilli/RF39/CAG-822/UBA3631/UBA3631 sp002374055
MAG-R067	concoct- Anvio	78.3	3.8	59.3	84.5	4.23	71.15	2.35	0	59.4		2.31	2.19	0.26	0.03	0.05	0.02		1125	308.802	89.19	152	14666	1168464	87.033	55.14				Clostridium cellulosi NZ LM995447	44.81	Bacteria	0*****	Firmicutes	0.00111	Clostridia	0.0524						Not detected			8	8	Bacteria/Firmicutes/Clostridia/Oscillospirales/CAG-272/Firm-07/Firm-07 sp002438075
				MAX			100	7.3	100	98.67		8.63	8.04	1.28	99.7	73.01	12.64		4922	371.798	95.94	561	287055	5093283	405051	59.06
				MIN			60.51	0	0	53.18		0.02	0.02	0.01	0.02	0.03	0		759	254.626	89.19	14	5030	769455	87.033	27.14
				Average			85.2973	2.30143	33.5863	73.7902		1.16426	1.17745	0.232128	12.4654	13.7147	1.68083		1592.86	321.263	92.0257	139.694	62683.6	1.65157e+06	142357	42.1382
[truncated: 1 more columns]
