# Supplementary material for: Functional and Phylogenetic Characterization of Bacteria in Bovine Rumen Using Fractionation of Ruminal Fluid
Source: Front Microbiol. 2022 Mar 25;13:813002. doi: 10.3389/fmicb.2022.813002 (PMC8992543; doi:10.3389/fmicb.2022.813002)
Supplement: Supplementary file 5 [file Table_4.xlsx]

## Sheet: Hoja1
Table S4. Taxonomic classification and statistics of the closest reported RUGs (Stewart et al., 2019) and genomes from the Hungate 1000 project (Seshadri et al., 2018) to our representative MAGs.
	Most similar MAGs from the Hungate 1000 project						Most similar MAGs from the RUGs database
Query Id	Target Id	AAI	OF	Score	Genome size	Taxonomic clasification	Target Id	AAI	OF	Score	genome size (bp)	RUG	Name	Completeness	Contamination	taxid	kingdom	phylum	class	order	family	genus	species	N50	genome size	contigs	longest
MAG-R044	66274.assembled	78.58	62.69	141.27	3567607	Prevotella NE3005	CACVZJ01	81.99	65.31	147.30	3185451	RUG10374	uncultured Prevotellaceae bacterium	89.27	2.59	370804	Bacteria	Bacteroidetes	Bacteroidia	Bacteroidales	Prevotellaceae	prevotella	uncultured Prevotellaceae bacterium	29542	3185451	192	94550
MAG-R062	29841.assembled	49.25	22.65	71.90	2074534	Kandleria vitulina KH4T7	CADBDN01	60.58	45.92	106.50	1131657	RUG13873	uncultured Erysipelotrichaceae bacterium	90.45	2.25	331630	Bacteria	Firmicutes	Erysipelotrichia	Erysipelotrichales	Erysipelotrichaceae		uncultured Erysipelotrichaceae bacterium	157281	1131657	7	342339
MAG-R015	ClomanLM2_FD.proteins	47.31	32.85	80.16	3023790	Clostridium mangenotii LM2	CADBOH01	57.11	53.26	110.37	987069	RUG14149	uncultured Clostridiales bacterium	91.01	2.36	172733	Bacteria	Firmicutes	Clostridia	Clostridiales			uncultured Clostridiales bacterium	10319	987069	134	30390
MAG-R039	ClobacWTE2008_FD.proteins	48.49	26.55	75.04	3450610	Clostridiales bacterium WTE2008	CADBOH01	55.27	47.59	102.86	987069	RUG14149	uncultured Clostridiales bacterium	91.01	2.36	172733	Bacteria	Firmicutes	Clostridia	Clostridiales			uncultured Clostridiales bacterium	10319	987069	134	30390
MAG-R005	BacbacWCE2004_FD.proteins	65.29	55.85	121.14	2322854	Bacteroidales bacterium WCE2004	CADAQW01	96.50	86.49	182.99	1982835	RUG13534	uncultured Bacteroidia bacterium	92.62	0	1129257	Bacteria	Bacteroidetes	Bacteroidia				uncultured Bacteroidia bacterium	83704	1982835	33	224073
MAG-R050	ClobacWTE2008_FD.proteins	52.67	30.06	82.73	3408855	Clostridiales bacterium WTE2008	CADAPG01	80.96	62.01	142.97	2352132	RUG13494	uncultured Clostridiales bacterium	89.96	0.81	172733	Bacteria	Firmicutes	Clostridia	Clostridiales			uncultured Clostridiales bacterium	22623	2352132	147	118397
MAG-R013	51608.assembled	47.20	27.25	74.45	3059420	Ruminococcaceae bacterium P7	CACXDQ01	48.78	24.45	73.23	1236375	RUG11159	uncultured Clostridiales bacterium	84.36	1.21	172733	Bacteria	Firmicutes	Clostridia	Clostridiales			uncultured Clostridiales bacterium	6119	1535734	285	26022
MAG-R073	80449.assembled	46.77	14.38	61.15	2748281	Selenomonas ruminantium WCT3	CADBEI01	88.51	81.62	170.13	1553181	RUG13901	uncultured Proteobacterium	91.84	0	153809	Bacteria	Proteobacteria					uncultured proteobacterium	51507	1553181	47	94396
MAG-R038	66389.assembled	45.61	16.80	62.41	4974802	Bacteroides vulgatus NLAE-zl-G202	CACZJK01	76.01	70.87	146.88	898703	RUG12675	uncultured Proteobacterium	87.91	0	153809	Bacteria	Proteobacteria					uncultured proteobacterium	263866	898703	11	309873
MAG-R023	ClobacWTE2008_FD.proteins	48.46	28.73	77.19	3450610	Clostridiales bacterium WTE2008	CADBPU01	51.60	41.06	92.66	869076	RUG14195	uncultured Clostridiales bacterium	85.03	2.25	172733	Bacteria	Firmicutes	Clostridia	Clostridiales			uncultured Clostridiales bacterium	10466	869076	120	26680
MAG-R042	BacbacWCE2004_FD.proteins	64.40	47.51	111.91	2322854	Bacteroidales bacterium WCE2004	CACXKV01	87.65	63.58	151.23	1973667	RUG11352	uncultured Bacteroidia bacterium	84.34	0	1129257	Bacteria	Bacteroidetes	Bacteroidia				uncultured Bacteroidia bacterium	129729	1973667	28	315882
MAG-R002	ClobacWTE2008_FD.proteins	48.71	26.77	75.48	3450610	Clostridiales bacterium WTE2008	CACXGN01	51.05	32.84	83.89	1236375	RUG11243	uncultured Clostridiales bacterium	87.5	0	172733	Bacteria	Firmicutes	Clostridia	Clostridiales			uncultured Clostridiales bacterium	114800	1236375	21	218764
MAG-R31-2	66274.assembled	53.24	25.87	79.11	3567607	Prevotella NE3005	CADAFC01	90.58	73.59	164.17	2181047	RUG13238	uncultured Bacteroidia bacterium	86.83	0.27	1129257	Bacteria	Bacteroidetes	Bacteroidia				uncultured Bacteroidia bacterium	19553	2181047	179	80058
MAG-R016	188357.assembled	54.87	47.77	102.64		Rumen Methanol Enrichment MEC1 Co-Culture	CACZJR01	77.21	72.41	149.62	898703	RUG12675	uncultured Proteobacterium	87.91	0	153809	Bacteria	Proteobacteria					uncultured proteobacterium	263866	898703	11	309873
MAG-R001	29841.assembled	48.95	28.29	77.24	2322854	Kandleria vitulina KH4T7	CACXFO01	54.00	30.95	84.95	1495573	RUG11208	uncultured Erysipelotrichaceae bacterium	86.79	5.44	331630	Bacteria	Firmicutes	Erysipelotrichia	Erysipelotrichales	Erysipelotrichaceae		uncultured Erysipelotrichaceae bacterium	6499	1495573	278	38470
MAG-R067	51608.assembled	53.70	41.04	94.74	3059420	Ruminococcaceae bacterium P7	CADBKZ01	80.53	79.19	159.72	2157203	RUG14066	uncultured Ruminococcus sp.	95.75	0	165186	Bacteria	Firmicutes	Clostridia	Clostridiales	Ruminococcaceae	Ruminococcus	uncultured Ruminococcus sp.	145901	2157203	26	241664
