# Supplementary material for: Functional and Phylogenetic Characterization of Bacteria in Bovine Rumen Using Fractionation of Ruminal Fluid
Source: Front Microbiol. 2022 Mar 25;13:813002. doi: 10.3389/fmicb.2022.813002 (PMC8992543; doi:10.3389/fmicb.2022.813002)
Supplement: Supplementary file 6 [file Table_5.xlsx]

## Sheet: Hoja1
Table S5. Taxonomic classification of MAGs using phylogenetic placement and relative evolutionary divergence (RED) values of query genomes in the GTDB reference tree as implemented in GTDB-Tk. Highlighted in blue are recently proposed bacterial orders, families, and genera; in red the unclassified genomes at the taxonomic level indicated in each column. Column N (Note) shows whether taxonomic cla…
MAG	Domain	Phylum	Class	Order	Family	Genus	Species	Closest Placement ANI	Closest Placement ANI Alignment Fraction	AAI Percent	RED Value	Note
MAG-R044	Bacteria	Bacteroidota	Bacteroidia	Bacteroidales	Bacteroidaceae	Prevotella	unclassified			91.43	0.98408	taxonomic classification fully defined by topology
MAG-R031_2	Bacteria	Bacteroidota	Bacteroidia	Bacteroidales	F082	F082	unclassified	84.57	0.7	96.92	0.99137	taxonomic classification fully defined by topology
MAG-R005	Bacteria	Bacteroidota	Bacteroidia	Bacteroidales	UBA932	RC9	RC9 sp900319375	96	0.82	87.8		topological placement and ANI have congruent species assignments
MAG-R042	Bacteria	Bacteroidota	Bacteroidia	Bacteroidales	UBA932	RC9	unclassified	86.12	0.59	70.97	0.992581	taxonomic classification fully defined by topology
MAG-R001	Bacteria	Firmicutes	Bacilli	ML615J-28	CAG-698	Tener-01	unclassified	83.42	0.76	89.17	0.964393	taxonomic classification fully defined by topology
MAG-R062	Bacteria	Firmicutes	Bacilli	RF39	CAG-822	UBA3631	unclassified	80.86	0.44	78.93	0.935119	taxonomic novelty determined using RED
MAG-R023	Bacteria	Firmicutes_A	Clostridia	4C28d-15	UBA1242	UBA11490	unclassified			86.96	0.94249	taxonomic novelty determined using RED
MAG-R015	Bacteria	Firmicutes_A	Clostridia	4C28d-15	UBA1242	UBA11517	unclassified			73.37	0.875744	taxonomic novelty determined using RED
MAG-R013	Bacteria	Firmicutes_A	Clostridia	4C28d-15	UBA1242	unclassified	unclassified			80.65	0.801473	taxonomic classification fully defined by topology
MAG-R002	Bacteria	Firmicutes_A	Clostridia	4C28d-15	UBA1242	unclassified	unclassified			77.26	0.766651	taxonomic classification fully defined by topology
MAG-R039	Bacteria	Firmicutes_A	Clostridia	4C28d-15	UBA1242	unclassified	unclassified			87.86	0.872897	taxonomic novelty determined using RED
MAG-R050	Bacteria	Firmicutes_A	Clostridia	Christensenellales	CAG-138	UBA3792	unclassified			93.13	0.964979	taxonomic classification fully defined by topology
MAG-R067	Bacteria	Firmicutes_A	Clostridia	Oscillospirales	CAG-272	Firm-07	unclassified	77.39	0.26	75.28	0.913862	taxonomic classification fully defined by topology
MAG-R073	Bacteria	Proteobacteria	Alphaproteobacteria	RF32	CAG-239	UBA2931	unclassified	79.93	0.44	93.67	0.972336	taxonomic classification fully defined by topology
MAG-R038	Bacteria	Proteobacteria	Alphaproteobacteria	Rs-D84	Rs-D84	Rs-D84	unclassified			71.13	0.927237	taxonomic classification fully defined by topology
MAG-R016	Bacteria	Spirochaetota	Spirochaetia	Sphaerochaetales	Sphaerochaetaceae	UBA9732	unclassified	79.18	0.33	75.81	0.958536	taxonomic classification fully defined by topology
