# Supplementary material for: Functional and Phylogenetic Characterization of Bacteria in Bovine Rumen Using Fractionation of Ruminal Fluid
Source: Front Microbiol. 2022 Mar 25;13:813002. doi: 10.3389/fmicb.2022.813002 (PMC8992543; doi:10.3389/fmicb.2022.813002)
Supplement: Supplementary file 7 [file Table_6.xlsx]

## Sheet: Hoja1
Table S6. Carbohydrate active enzymes found in representative MAGs using dbCAN2 CAZyme domain HMM database. (A) Families of enzymes found in the rumen of the Holstein and Bon animals that degrade cellulose, hemicellulose and pectin. B. Other glycoside hydrolases (GH). C. Carbohydrate esterases (CE). D. Glycoside transferases (GT). E. Carbohydrate Binding Modules (CMB). F. Polysaccharides lyases (…
A) Cellulose-hemicellulose-Pectine
		Bacteroidetes				Firmicutes-Clostridiales							Firmicutes-Bacilli		Proteobacteria		Spirochaetes
Subtrate or Function	Hidrolase Family	MAG-R044	MAG-R042	MAG-R005	MAG-R031-2	MAG-R039	MAG-R023	MAG-R015	MAG-R013	MAG-R002	MAG-R050	MAG-R067	MAG-R062	MAG-R001	MAG-R038	MAG-R073	MAG-R016	Total
Cellulose/cellulases	GH5	7	1	4							1			2			1	16
	GH9	2												1				3
	GH44																	0
	GH48																	0
Pectin/Pectinases	GH28	2	7														1	10
	PL1	1	1														1	3
	PL9																	0
	PL10																	0
	PL11	4															11	15
	CE12																	0
	CE8	4	1															5
Hemicellulose/Hemicellulases	GH8	1	1															2
	GH10	3																3
	GH11																	0
	GH43	18	2	1	1												1	23
	GH51	4																4
	GH67	2																2
	GH115	4																4
	GH120																	0
	GH127	1	1	1														3
	CE1	13	3	2	4						2			1			1	26
	CE2	1	1	1								4		2				9
B) Other Hidrolases. please check http://www.cazy.org/, for more information about the families
		Bacteroidetes				Firmicutes-Clostridiales							Firmicutes-Bacilli		Proteobacteria		Spirochaetes
Subtrate or Function	Other hidrolases	MAG-R044	MAG-R042	MAG-R005	MAG-R031-2	MAG-R039	MAG-R023	MAG-R015	MAG-R013	MAG-R002	MAG-R050	MAG-R067	MAG-R062	MAG-R001	MAG-R038	MAG-R073	MAG-R016	Total
Starch- α-amylase, pullulanase; cyclomaltodextrin glucanotransferase; cyclomaltodextrinase	GH13	7	4	5	2		3				8	2		6		2	5	44
β-galactosides, β-galactosidase; β-mannosidase ; β-glucuronidase; α-L-arabinofuranosidase	GH2	13	6	3	5					3	2			2			4	38
Cellobiose/xylan, β-glucosidase; xylan 1,4-β-xylosidase; β-glucosylceramidase; β-N-acetylhexosaminidase; α-L-arabinofuranosidase	GH3	9	9	1	2						1			5	1	4	1	33
Maltose/sacarose, α-glucosidase; α-galactosidase; α-mannosidase; α-1,3-glucosidase; sucrase-isomaltase	GH31	5	3	2									1				2	13
Pectidoglycans/Chitodextrins, lysozyme type G; peptidoglycan lyase;chitinase	GH23	2	2		2	1	1	1	1	1	1				1			13
N-Acetilgalactosamine (Galactose), - β-hexosaminidase; lacto-N-biosidase; β-1,6-N-acetylglucosaminidase; β-6-SO3-N-acetylglucosaminidase	GH20	1	4	3	2									1			1	12
Maltose to maltoheptaose, glucoamylase; α-glucosidase; α-galactosidase	GH97	5	2	3	2													12
Chitin/Peptidoglycan, chitinase ; lysozyme; endo-β-N-acetylglucosaminidase; peptidoglycan hydrolase with endo-β-N-acetylglucosaminidase specificity	GH18	1		4			1							4			1	11
Fucose, -α-L-fucosidase; α-1,3-1,4-L-fucosidase; α-1,2-L-fucosidase	GH29	5	3		2													10
Starch, amylomaltase or 4-α-glucanotransferase	GH77	2		1	1	1					1	1		1		1	1	10
α-L-rhamnosides, - α-L-rhamnosidase; rhamnogalacturonan α-L-rhamnohydrolase; L-Rhap-α-1,3-D-Apif -specific α-1,3-L-rhamnosidase	GH78		4		1						1	1		1				8
Inulinases and exoinulinases, invertase ; endo-inulinase; β-2,6-fructan 6-levanbiohydrolase; endo-levanase; exo-inulinase	GH32	3	3								1							7
Mannan and heteromannan, β-mannanase; exo-β-1,4-mannobiohydrolase; β-1,3-xylanase; lichenase / endo-β-1,3-1,4-glucanase	GH26	2	1	4														7
ΔGalA–Rha, endo-b-1,4-galactosidase;b-glucosidase;endo-b-1,3-glucanase / laminarinase;endo-b-1,3(4)-glucanase / lichenase-laminarinase	GH16-3	3		2	1												1	7
Unsaturated rhamnogalacturonyl hydrolase; d-4,5-unsaturated β-glucuronyl hydrolase; d-4,5-unsaturated α-galacturonidase	GH105	5	1														1	7
α-N-acetylgalactosaminidase,β-N-acetylhexosaminidase	GH109		1	2	1							2					1	7
Pectin polysaccharides, α-L-rhamnosidase; rhamnogalacturonan α-L-rhamnohydrolase	GH106	1	4									1						6
Peptidoglycan, lysozyme	GH25	3					1						2					6
Sialic acid, sialidase or neuraminidase; trans-sialidase; anhydrosialidase; Kdo hydrolase; 2-keto-3-deoxynononic acid hydrolase / KDNase	GH33	3	1		1								1					6
Mannose,mannosyl-oligosaccharide α-1,2-mannosidase; mannosyl-oligosaccharide α-1,3-mannosidase; mannosyl-oligosaccharide α-1,6-mannosidase	GH92		3	2	1													6
Fucose, α-L-fucosidase; α-1,2-L-fucosidase ; α-L-galactosidase	GH95	2	2	1					1									6
Starch, α-amylase; α-galactosidase; amylopullulanase; cyclomaltodextrinase; branching enzyme	GH57		1	1	1												2	5
α-galactosidase; α-N-acetylgalactosaminidase; stachyose synthase; raffinose synthase	GH36		1	2										1			1	5
Lyzozyme	GH24	1	1												1	2		5
β-mannosides, β-1,4-mannosylglucose phosphorylase; β-1,4-mannooligosaccharide phosphorylase; β-1,4-mannosyl-N-acetyl-glucosamine phosphorylase; β-1,2-mannobiose phosphorylase	GH130	2		1										2				5
β-1,2-glucooligosaccharides, ndo-β-1,2-glucanase; β-1,2-glucooligosaccharide sophorohydrolase	GH144			2										2				4
Polygalacturonic acid (pectin), polygalacturonase; exo-polygalacturonase; exo-polygalacturonosidase; rhamnogalacturonase	GH28	2	1														1	4
Galactans and araMAGogalactans , endo-β-1,4-galactanase	GH53	2									1			1				4
Peptidoglycans, lysozyme; mannosyl-glycoprotein endo-β-N-acetylglucosaminidase; peptidoglycan hydrolase with endo-β-N-acetylglucosaminidase specificity	GH73	2	1		1													4
Cellobiose,cellodextrins,cellobiose phosphorylase; laminaribiose phosphorylase ; cellodextrin phosphorylase; chitobiose phosphorylase;	GH94	1												1			2	4
C) Other Esterases
		Bacteroidetes				Firmicutes-Clostridiales							Firmicutes-Bacilli		Proteobacteria		Spirochaetes
Subtrate or Function	Esterases Family	MAG-R044	MAG-R042	MAG-R005	MAG-R031-2	MAG-R039	MAG-R023	MAG-R015	MAG-R013	MAG-R002	MAG-R050	MAG-R067	MAG-R062	MAG-R001	MAG-R038	MAG-R073	MAG-R016	Total
Xylan/chitin/chitooligosaccharide/Peptidoglycan, acetyl xylan esterase; chitin deacetylase; chitooligosaccharide deacetylase; peptidoglycan GlcNAc deacetylase	CE4	1			4	2	2	2	1	2	3	4	1					22
Biosynthesis of lipid A, -UDP-3-0-acyl N-acetylglucosamine deacetylase	CE11	1	1	1	1										1	1		5
Aminosugar/Peptidoglycan,. recycling - N-acetylglucosamine 6-phosphate deacetylase ; N-acetylgalactosamine 6-phosphate deacetylase	CE9													1	1		2	2
Micothiol, N-acetyl-1-D-myo-inosityl-2-amino-2-deoxy-α-D-glucopyranoside deacetylase; diacetylchitobiose deacetylase; mycothiol S-conjugate amidase	CE14										1			1			1	2
Xylan, cetyl xylan esterase; cephalosporin-C deacetylase.	CE7	1		3										1				5
Lignin-carbohydrate ester, 4-O-methyl-glucuronoyl methylesterase	CE15	1	1															2
Xylan, acetyl xylan esterase	CE6	2																2
acetyl xylan esterase	CE3													1				1
D) Transferases
Subtrate or Function		Bacteroidetes				Firmicutes-Clostridiales							Firmicutes-Bacilli		Proteobacteria		Spirochaetes
	Transferases	MAG-R044	MAG-R042	MAG-R005	MAG-R031-2	MAG-R039	MAG-R023	MAG-R015	MAG-R013	MAG-R002	MAG-R050	MAG-R067	MAG-R062	MAG-R001	MAG-R038	MAG-R073	MAG-R016	Total
Lipid-A-disaccharide synthase	GT19		1	1	1											1		4
Cellulose synthesis	GT2	1	6	6	16	5	1	2	8		7	6	7	1	3	17		86
N-acetyl-β-D-glucosaminide α-1,6-L-fucosyltransferase,chitin-oligosaccharide α-1,6-L-fucosyltransferase	GT23	2														1		3
1,2-diacylglycerol 3-β-galactosyltransferase,1,2-diacylglycerol 3-β-glucosyltransferase	GT28	2	1	1	1	2	1	1	1	1	1	1	2		1	1		17
CMP-β-KDO: α-3-deoxy-D-manno-octulosonic-acid (KDO) transferase	GT30	1			1											1		3
α-1,6-mannosyltransferase,α-1,4-N-acetylglucosaminyltransferase	GT32	1													1	1		3
Dol-P-Man: protein α-mannosyltransferase	GT39										1							1
Glycogen synthase	GT3				1													1
Glycogen or starch phosphorylase	GT35	1	1	1	1		1				1	1		1		1	1	10
Sucrose synthase,sucrose-phosphate synthase	GT4	1	2	2	16	2	1	1	1	1	5	2	2	1		3	2	42
UDP-Glc: glycogen glucosyltransferase,ADP-Glc: starch glucosyltransferase	GT5	13	1	1	1		1				1			1		1	1	21
Murein polymerase	GT51	1	1	1	2	1	1	1	1	1	2		3		2	1		18
α-1,3-galactosyltransferase,α-1,3 N-acetylgalactosaminyltransferase	GT6	2													1			3
Lipopolysaccharide α-1,3-galactosyltransferase	GT8					3	1	1	1		2	1		2		1	2	14
Undecaprenyl phosphate-α-L-Ara4N: 4-amino-4-deoxy-β-L-arabinosyltransferase	GT83				1											1		2
Lipopolysaccharide N-acetylglucosaminyltransferase	GT9				2													2
UDP-Gal: N-glycan core α-1,6-fucoside β-1,4-galactosyltransferase	GT92	1													1			2
Dol-P-Man: α-1,6-mannosyltransferase	GT76										1							1
E) Polysaccharide Lyases
		Bacteroidetes				Firmicutes-Clostridiales							Firmicutes-Bacilli		Proteobacteria		Spirochaetes
Subtrate or Function	Polysaccharide lyases	MAG-R044	MAG-R042	MAG-R005	MAG-R031-2	MAG-R039	MAG-R023	MAG-R015	MAG-R013	MAG-R002	MAG-R050	MAG-R067	MAG-R062	MAG-R001	MAG-R038	MAG-R073	MAG-R016	Total
Ulvan lyase	PL 25		1															1
Rhamnogalacturonan exolyase	PL 26	1																1
Hyaluronate lyase	PL 33	1																1
Chondroitin lyase	PL 35		1		1							1						3
Endo-β-1,4-glucuronan lyase	PL38	1																1
Heparin-sulfate lyase; heparin lyase / heparin lyase I	PL12															1		1
F) Carbohydrate Binding Modules
		Bacteroidetes				Firmicutes-clostridiales							Firmicutes-Bacilli		Proteobacteria		Spirochaetes
Subtrate or Function	Carbohydrate Binding Modules	MAG-R044	MAG-R042	MAG-R005	MAG-R031-2	MAG-R039	MAG-R023	MAG-R015	MAG-R013	MAG-R002	MAG-R050	MAG-R067	MAG-R062	MAG-R001	MAG-R038	MAG-R073	MAG-R016	Total	Associated hidrolases-families
Xilan/cellulose, amorphous cellulose and β-1,4-xylan, β-1,3-glucan, β-1,3-1,4-glucan, and β-1,4-glucan.	CBM6	2																2
cellulose and glucomannan	CMB16				1						1							2	GH5, GH16,GH18,PL18
β-1,4-galactan binding	CBM61										1			1				2	GH16, GH30, GH31, GH43, GH53 and GH66
Galactose and lactose, olygalacturonic acid, LacNAc	CBM32			1														1
Galactose moieties found on xyloglucan, arabinogalactan and galactomannan.	CBM62	1																1	GH5
L-rhamnose	CBM67		4		1						1	2						8	GH78
glycogen-binding function	CBM48						1			1					2			4	GH13
α-glucans amylose, amylopectin, pullulan, and oligosaccharide fragments derived from these polysaccharides	CBM41													1				1	GH13
chitin/Pectidoglycan,	CBM50				1								4	1				6	GH18, GH19, GH23, GH24, GH25 and GH73
G) Auxiliary Activity Enzimes
		Bacteroidetes				Firmicutes-Clostridiales							Firmicutes-Bacilli		Proteobacteria		Spirochaetes
Subtrate or Function	Auxiliary Activity enzimes	MAG-R044	MAG-R042	MAG-R005	MAG-R031-2	MAG-R039	MAG-R023	MAG-R015	MAG-R013	MAG-R002	MAG-R050	MAG-R067	MAG-R062	MAG-R001	MAG-R038	MAG-R073	MAG-R016	Total
1,4-benzoquinone reductase	AA6																1	1
Glucooligosaccharide oxidase,chitooligosaccharide oxidase, cellooligosaccharide dehydrogen	AA7																1	1
Vanillyl-alcohol oxidase	AA4				1									1				2
